# Supplementary material for: Uncovering the pivotal role of MYO6 in myocardial infarction: a multimodally validated diagnostic biomarker and immunotherapeutic target
Source: Front Immunol. 2026 Jul 9;17:1797028. doi: 10.3389/fimmu.2026.1797028 (PMC13391262; doi:10.3389/fimmu.2026.1797028)
Supplement: Supplementary file 2 [file Table1.xlsx]

## Sheet: Supplementary Table 1
Supplementary Table 1. Results of the MR analysis
exposure	outcome	nsnp	method	pval	or	or_lci95	or_uci95
AKR1C3	MI	22	MR Egger	0.949	1	0.996	1.003
AKR1C3	MI	22	Weighted median	0.389	1.001	0.999	1.004
AKR1C3	MI	22	IVW	0.164	1.001	0.999	1.004
AKR1C3	MI	22	Simple mode	0.211	1.004	0.998	1.01
AKR1C3	MI	22	Weighted mode	0.245	1.001	0.999	1.004
CCL4	MI	8	MR Egger	0.592	1.001	0.997	1.005
CCL4	MI	8	Weighted median	0.077	1.002	1	1.004
CCL4	MI	8	IVW	0.052	1.002	1	1.004
CCL4	MI	8	Simple mode	0.278	1.003	0.998	1.008
CCL4	MI	8	Weighted mode	0.109	1.002	1	1.004
ENPP4	MI	41	MR Egger	0.618	1.001	0.998	1.003
ENPP4	MI	41	Weighted median	0.011	1.003	1.001	1.006
ENPP4	MI	41	IVW	0.13	1.001	1	1.003
ENPP4	MI	41	Simple mode	0.12	1.005	0.999	1.011
ENPP4	MI	41	Weighted mode	0.084	1.002	1	1.004
ENPP5	MI	9	MR Egger	0.226	1.023	0.989	1.059
ENPP5	MI	9	Weighted median	0.437	1.003	0.995	1.012
ENPP5	MI	9	IVW	0.874	1.001	0.99	1.011
ENPP5	MI	9	Simple mode	0.336	1.006	0.994	1.019
ENPP5	MI	9	Weighted mode	0.14	1.007	0.999	1.015
FASLG	MI	7	MR Egger	0.698	1.003	0.989	1.017
FASLG	MI	7	Weighted median	0.473	1.002	0.996	1.008
FASLG	MI	7	IVW	0.24	1.003	0.998	1.009
FASLG	MI	7	Simple mode	0.847	0.999	0.989	1.009
FASLG	MI	7	Weighted mode	0.505	1.002	0.996	1.008
GZMB	MI	19	MR Egger	0.888	1	0.995	1.004
GZMB	MI	19	Weighted median	0.347	1.001	0.998	1.005
GZMB	MI	19	IVW	0.394	1.001	0.999	1.003
GZMB	MI	19	Simple mode	0.832	1.001	0.995	1.006
GZMB	MI	19	Weighted mode	0.667	1.001	0.998	1.003
IL2RB	MI	4	MR Egger	0.294	0.966	0.921	1.013
IL2RB	MI	4	Weighted median	0.329	0.995	0.985	1.005
IL2RB	MI	4	IVW	0.792	0.999	0.99	1.008
IL2RB	MI	4	Simple mode	0.492	0.994	0.979	1.009
IL2RB	MI	4	Weighted mode	0.414	0.995	0.984	1.006
MYO6	MI	10	MR Egger	0.669	0.995	0.972	1.018
MYO6	MI	10	Weighted median	0.044	0.993	0.986	1
MYO6	MI	10	IVW	0.025	0.994	0.988	0.999
MYO6	MI	10	Simple mode	0.151	0.992	0.982	1.002
MYO6	MI	10	Weighted mode	0.083	0.993	0.985	1
PDGFD	MI	25	MR Egger	0.504	1.002	0.996	1.008
PDGFD	MI	25	Weighted median	0.345	1.002	0.998	1.006
PDGFD	MI	25	IVW	0.457	1.001	0.998	1.004
PDGFD	MI	25	Simple mode	0.52	1.002	0.996	1.008
PDGFD	MI	25	Weighted mode	0.473	1.002	0.997	1.006
PRF1	MI	5	MR Egger	0.965	0.999	0.959	1.04
PRF1	MI	5	Weighted median	0.847	0.998	0.983	1.014
PRF1	MI	5	IVW	0.473	0.995	0.982	1.009
PRF1	MI	5	Simple mode	0.98	1	0.978	1.023
PRF1	MI	5	Weighted mode	0.988	1	0.981	1.02
PYHIN1	MI	19	MR Egger	0.368	1.002	0.997	1.008
PYHIN1	MI	19	Weighted median	0.934	1	0.997	1.003
PYHIN1	MI	19	IVW	0.441	0.999	0.997	1.001
PYHIN1	MI	19	Simple mode	0.648	0.999	0.994	1.004
PYHIN1	MI	19	Weighted mode	0.738	1	0.997	1.002
SH2D1B	MI	8	MR Egger	0.692	0.998	0.987	1.008
SH2D1B	MI	8	Weighted median	0.983	1	0.995	1.005
SH2D1B	MI	8	IVW	0.892	1	0.996	1.005
SH2D1B	MI	8	Simple mode	0.846	0.999	0.992	1.007
SH2D1B	MI	8	Weighted mode	0.935	1	0.995	1.005
SMAD7	MI	4	MR Egger	0.699	0.989	0.944	1.037
SMAD7	MI	4	Weighted median	0.741	1.002	0.992	1.012
SMAD7	MI	4	IVW	0.267	1.005	0.996	1.013
SMAD7	MI	4	Simple mode	0.781	1.002	0.988	1.016
SMAD7	MI	4	Weighted mode	0.841	1.001	0.989	1.014
SYTL2	MI	58	MR Egger	0.345	0.999	0.996	1.001
SYTL2	MI	58	Weighted median	0.202	0.999	0.997	1.001
SYTL2	MI	58	IVW	0.43	0.999	0.998	1.001
SYTL2	MI	58	Simple mode	0.707	1.001	0.996	1.005
SYTL2	MI	58	Weighted mode	0.188	0.999	0.998	1
